# Supplementary material for: The Effects of a 24-Week Combined Circuit Training and Mobility Program on the Physical Fitness and Body Composition of an Adult Academic Community
Source: Sports (Basel). 2025 Mar 6;13(3):79. doi: 10.3390/sports13030079 (PMC11945721; doi:10.3390/sports13030079)
Supplement: Supplementary file 1 [file sports-13-00079-s001.zip]

Archive with 1 entries (1 files):
- sports-3368019-supplementary.pdf
